# Supplementary material for: Asymmetric Spread of SRBSDV between Rice and Corn Plants by the Vector Sogatella furcifera (Hemiptera: Delphacidae)
Source: PLoS One. 2016 Oct 19;11(10):e0165014. doi: 10.1371/journal.pone.0165014 (PMC5070867; doi:10.1371/journal.pone.0165014)
Supplement: S1 File — (XLS) [file pone.0165014.s001.xls]

## Sheet: SRBSDV acquisition
Host plant: rice
Three-leaf	repeat	Acquired or not	Tillering	repeat	Acquired or not	Booting	repeat	Acquired or not
	1	1		1	1		1	1
	2	1		2	1		2	1
	3	1		3	1		3	1
	4	1		4	1		4	1
	5	1		5	1		5	1
	6	1		6	1		6	1
	7	1		7	1		7	1
	8	1		8	1		8	1
	9	1		9	1		9	1
	10	1		10	1		10	1
	11	1		11	1		11	1
	12	1		12	1		12	1
	13	1		13	1		13	1
	14	1		14	1		14	1
	15	1		15	1		15	1
	16	1		16	1		16	1
	17	1		17	1		17	1
	18	1		18	1		18	1
	19	1		19	1		19	1
	20	1		20	1		20	1
	21	1		21	1		21	1
	22	1		22	1		22	1
	23	1		23	1		23	1
	24	1		24	1		24	1
	25	1		25	1		25	1
	26	1		26	1		26	1
	27	1		27	1		27	1
	28	1		28	1		28	1
	29	1		29	1		29	1
	30	1		30	1		30	1
	31	1		31	1		31	1
	32	1		32	1		32	1
	33	1		33	1		33	1
	34	1		34	1		34	1
	35	1		35	1		35	1
	36	1		36	1		36	1
	37	1		37	1		37	1
	38	1		38	1		38	1
	39	1		39	1		39	1
	40	1		40	1		40	1
	41	1		41	1		41	1
	42	1		42	1		42	1
	43	1		43	1		43	1
	44	1		44	1		44	1
	45	1		45	1		45	1
	46	1		46	1		46	1
	47	1		47	1		47	1
	48	1		48	1		48	1
	49	1		49	1		49	1
	50	1		50	1		50	1
	51	1		51	1		51	1
	52	1		52	1		52	1
	53	1		53	1		53	1
	54	1		54	1		54	1
	55	1		55	1		55	1
	56	1		56	1		56	1
	57	1		57	1		57	1
	58	1		58	1		58	1
	59	1		59	1		59	1
	60	1		60	1		60	1
	61	1		61	1		61	1
	62	1		62	1		62	1
	63	1		63	1		63	1
	64	1		64	1		64	1
	65	1		65	1		65	1
	66	1		66	1		66	1
	67	1		67	1		67	1
	68	1		68	1		68	1
	69	1		69	1		69	1
	70	1		70	1		70	1
	71	1		71	1		71	1
	72	1		72	1		72	1
	73	1		73	1		73	1
	74	1		74	1		74	1
	75	1		75	1		75	1
	76	1		76	1		76	1
	77	1		77	1		77	1
	78	1		78	1		78	1
	79	1		79	1		79	1
	80	1		80	1		80	1
	81	1		81	1		81	1
	82	1		82	1		82	1
	83	1		83	1		83	1
	84	1		84	1		84	1
	85	1		85	1		85	1
	86	1		86	1		86	1
	87	1		87	1		87	1
	88	1		88	1		88	1
	89	1		89	1		89	0
	90	1		90	1		90	0
	91	1		91	1		91	0
	92	1		92	1		92	0
	93	1		93	1		93	0
	94	1		94	1		94	0
	95	1		95	1		95	0
	96	1		96	1		96	0
	97	1		97	1		97	0
	98	1		98	1		98	0
	99	1		99	1		99	0
	100	1		100	1		100	0
	101	1		101	1		101	0
	102	1		102	1		102	0
	103	1		103	1		103	0
	104	1		104	1		104	0
	105	1		105	1		105	0
	106	1		106	1		106	0
	107	1		107	1		107	0
	108	1		108	1		108	0
	109	1		109	1		109	0
	110	1		110	1		110	0
	111	1		111	1		111	0
	112	1		112	1		112	0
	113	1		113	1		113	0
	114	1		114	1		114	0
	115	1		115	1		115	0
	116	1		116	1		116	0
	117	1		117	1		117	0
	118	1		118	1		118	0
	119	1		119	1		119	0
	120	1		120	1		120	0
	121	1		121	1		121	0
	122	1		122	1		122	0
	123	1		123	1		123	0
	124	1		124	1		124	0
	125	1		125	1		125	0
	126	1		126	1		126	0
	127	1		127	1		127	0
	128	1		128	1		128	0
	129	1		129	1		129	0
	130	1		130	1		130	0
	131	1		131	1		131	0
	132	1		132	1		132	0
	133	0		133	1		133	0
	134	0		134	1		134	0
	135	0		135	1		135	0
	136	0		136	1		136	0
	137	0		137	1		137	0
	138	0		138	0		138	0
	139	0		139	0		139	0
	140	0		140	0		140	0
	141	0		141	0		141	0
	142	0		142	0		142	0
	143	0		143	0		143	0
	144	0		144	0		144	0
	145	0		145	0		145	0
	146	0		146	0		146	0
	147	0		147	0		147	0
	148	0		148	0		148	0
	149	0		149	0		149	0
	150	0		150	0		150	0
	151	0		151	0		151	0
	152	0		152	0		152	0
	153	0		153	0		153	0
	154	0		154	0		154	0
	155	0		155	0		155	0
	156	0		156	0		156	0
	157	0		157	0		157	0
	158	0		158	0		158	0
	159	0		159	0		159	0
	160	0		160	0		160	0
	161	0		161	0		161	0
	162	0		162	0		162	0
	163	0		163	0		163	0
	164	0		164	0		164	0
	165	0		165	0		165	0
	166	0		166	0		166	0
	167	0		167	0		167	0
	168	0		168	0		168	0
	169	0		169	0		169	0
	170	0		170	0		170	0
	171	0		171	0		171	0
	172	0		172	0		172	0
	173	0		173	0		173	0
	174	0		174	0		174	0
	175	0		175	0		175	0
	176	0		176	0		176	0
	177	0		177	0		177	0
	178	0		178	0		178	0
	179	0		179	0		179	0
	180	0		180	0		180	0
	181	0		181	0		181	0
	182	0		182	0		182	0
	183	0		183	0		183	0
	184	0		184	0		184	0
	185	0		185	0		185	0
	186	0		186	0		186	0
	187	0		187	0		187	0
	188	0		188	0		188	0
	189	0		189	0		189	0
	190	0		190	0		190	0
	191	0		191	0		191	0
	192	0		192	0		192	0
	193	0		193	0		193	0
	194	0		194	0		194	0
	195	0		195	0		195	0
	196	0		196	0		196	0
	197	0		197	0		197	0
	198	0		198	0		198	0
	199	0		199	0		199	0
	200	0		200	0		200	0
	201	0		201	0		201	0
	202	0		202	0		202	0
	203	0		203	0		203	0
	204	0		204	0		204	0
	205	0		205	0		205	0
	206	0		206	0		206	0
	207	0		207	0		207	0
	208	0		208	0		208	0
	209	0		209	0		209	0
	210	0		210	0		210	0
	211	0		211	0		211	0
	212	0		212	0		212	0
	213	0		213	0		213	0
	214	0		214	0		214	0
	215	0		215	0		215	0
	216	0		216	0		216	0
	217	0		217	0		217	0
	218	0		218	0		218	0
	219	0		219	0		219	0
	220	0		220	0		220	0
	221	0		221	0		221	0
	222	0		222	0		222	0
	223	0		223	0		223	0
	224	0		224	0		224	0
	225	0		225	0		225	0
	226	0		226	0		226	0
	227	0		227	0		227	0
	228	0		228	0		228	0
	229	0		229	0		229	0
	230	0		230	0		230	0
	231	0		231	0		231	0
	232	0		232	0		232	0
	233	0		233	0		233	0
	234	0		234	0		234	0
	235	0		235	0		235	0
	236	0		236	0		236	0
	237	0		237	0		237	0
	238	0		238	0		238	0
	239	0		239	0		239	0
	240	0		240	0		240	0
	241	0		241	0		241	0
	242	0		242	0		242	0
	243	0		243	0		243	0
	244	0		244	0		244	0
	245	0		245	0		245	0
	246	0		246	0		246	0
	247	0		247	0		247	0
	248	0		248	0		248	0
	249	0		249	0		249	0
	250	0		250	0		250	0
	251	0		251	0		251	0
	252	0		252	0		252	0
	253	0		253	0		253	0
	254	0		254	0		254	0
	255	0		255	0		255	0
	256	0		256	0		256	0
	257	0		257	0		257	0
	258	0		258	0		258	0
	259	0		259	0		259	0
	260	0		260	0		260	0
	261	0		261	0		261	0
	262	0		262	0		262	0
	263	0		263	0		263	0
	264	0		264	0		264	0
	265	0		265	0		265	0
	266	0		266	0		266	0
	267	0		267	0		267	0
	268	0		268	0		268	0
	269	0		269	0		269	0
	270	0		270	0		270	0
	271	0		271	0		271	0
	272	0		272	0		272	0
	273	0		273	0		273	0
	274	0		274	0		274	0
	275	0		275	0		275	0
	276	0		276	0		276	0
	277	0		277	0		277	0
	278	0		278	0		278	0
	279	0		279	0		279	0
	280	0		280	0		280	0
	281	0		281	0		281	0
	282	0		282	0		282	0
	283	0		283	0		283	0
	284	0		284	0		284	0
	285	0		285	0		285	0
	286	0		286	0		286	0
	287	0		287	0		287	0
	288	0		288	0		288	0
	289	0		289	0		289	0
	290	0		290	0		290	0
	291	0		291	0		291	0
	292	0		292	0		292	0
	293	0		293	0		293	0
	294	0		294	0		294	0
	295	0		295	0		295	0
	296	0		296	0		296	0
	297	0		297	0		297	0
	298	0		298	0		298	0
	299	0		299	0		299	0
	300	0		300	0		300	0
	301	0		301	0		301	0
	302	0		302	0		302	0
	303	0		303	0		303	0
	304	0		304	0		304	0
	305	0		305	0		305	0
	306	0		306	0		306	0
	307	0		307	0		307	0
	308	0		308	0		308	0
	309	0		309	0		309	0
	310	0		310	0		310	0
	311	0		311	0		311	0
	312	0		312	0		312	0

## Sheet: SRBSDV inoculation
Donor plant: rice	Recipient plant: corn	repeat	Inoculated or not
Three-leaf	One-leaf	1	1
		2	1
		3	1
		4	1
		5	1
		6	1
		7	1
		8	1
		9	1
		10	1
		11	1
		12	1
		13	1
		14	1
		15	1
		16	1
		17	1
		18	1
		19	1
		20	1
		21	1
		22	1
		23	1
		24	1
		25	1
		26	1
		27	1
		28	1
		29	1
		30	1
		31	1
		32	1
		33	1
		34	1
		35	1
		36	1
		37	1
		38	1
		39	1
		40	1
		41	1
		42	0
		43	0
		44	0
		45	0
		46	0
		47	0
		48	0
		49	0
		50	0
		51	0
		52	0
		53	0
		54	0
		55	0
		56	0
		57	0
		58	0
		59	0
		60	0
		61	0
		62	0
		63	0
		64	0
		65	0
		66	0
		67	0
		68	0
		69	0
		70	0
		71	0
		72	0
		73	0
		74	0
		75	0
		76	0
		77	0
		78	0
		79	0
		80	0
		81	0
		82	0
		83	0
		84	0
		85	0
		86	0
		87	0
		88	0
		89	0
		90	0
		91	0
		92	0
	Three-leaf	1	1
		2	1
		3	1
		4	1
		5	1
		6	1
		7	1
		8	1
		9	1
		10	1
		11	1
		12	1
		13	1
		14	1
		15	1
		16	1
		17	1
		18	1
		19	1
		20	1
		21	1
		22	1
		23	1
		24	1
		25	1
		26	1
		27	1
		28	1
		29	1
		30	1
		31	1
		32	1
		33	1
		34	1
		35	1
		36	1
		37	1
		38	0
		39	0
		40	0
		41	0
		42	0
		43	0
		44	0
		45	0
		46	0
		47	0
		48	0
		49	0
		50	0
		51	0
		52	0
		53	0
		54	0
		55	0
		56	0
		57	0
		58	0
		59	0
		60	0
		61	0
		62	0
		63	0
		64	0
		65	0
		66	0
		67	0
		68	0
		69	0
		70	0
		71	0
		72	0
		73	0
		74	0
		75	0
		76	0
		77	0
		78	0
		79	0
		80	0
		81	0
		82	0
		83	0
		84	0
		85	0
		86	0
		87	0
		88	0
		89	0
		90	0
		91	0
		92	0
		93	0
	Five-leaf	1	1
		2	1
		3	1
		4	1
		5	1
		6	1
		7	1
		8	1
		9	1
		10	1
		11	1
		12	1
		13	1
		14	1
		15	1
		16	1
		17	1
		18	1
		19	1
		20	1
		21	1
		22	1
		23	1
		24	0
		25	0
		26	0
		27	0
		28	0
		29	0
		30	0
		31	0
		32	0
		33	0
		34	0
		35	0
		36	0
		37	0
		38	0
		39	0
		40	0
		41	0
		42	0
		43	0
		44	0
		45	0
		46	0
		47	0
		48	0
		49	0
		50	0
		51	0
		52	0
		53	0
		54	0
		55	0
		56	0
		57	0
		58	0
		59	0
		60	0
		61	0
		62	0
		63	0
		64	0
		65	0
		66	0
		67	0
		68	0
		69	0
		70	0
		71	0
		72	0
		73	0
		74	0
		75	0
		76	0
		77	0
		78	0
		79	0
		80	0
		81	0
		82	0
		83	0
		84	0
		85	0
		86	0
		87	0
		88	0
		89	0
		90	0
		91	0
		92	0
Tillering	One-leaf	1	1
		2	1
		3	1
		4	1
		5	1
		6	1
		7	1
		8	1
		9	1
		10	1
		11	1
		12	1
		13	1
		14	1
		15	1
		16	1
		17	1
		18	1
		19	1
		20	1
		21	1
		22	1
		23	1
		24	1
		25	1
		26	1
		27	1
		28	1
		29	1
		30	1
		31	1
		32	1
		33	1
		34	1
		35	1
		36	1
		37	1
		38	1
		39	1
		40	1
		41	1
		42	1
		43	1
		44	1
		45	1
		46	1
		47	1
		48	1
		49	1
		50	1
		51	0
		52	0
		53	0
		54	0
		55	0
		56	0
		57	0
		58	0
		59	0
		60	0
		61	0
		62	0
		63	0
		64	0
		65	0
		66	0
		67	0
		68	0
		69	0
		70	0
		71	0
		72	0
		73	0
		74	0
		75	0
		76	0
		77	0
		78	0
		79	0
		80	0
		81	0
		82	0
		83	0
		84	0
		85	0
		86	0
		87	0
		88	0
		89	0
		90	0
	Three-leaf	1	1
		2	1
		3	1
		4	1
		5	1
		6	1
		7	1
		8	1
		9	1
		10	1
		11	1
		12	1
		13	1
		14	1
		15	1
		16	1
		17	1
		18	1
		19	1
		20	1
		21	1
		22	1
		23	1
		24	1
		25	1
		26	1
		27	1
		28	1
		29	1
		30	1
		31	1
		32	1
		33	1
		34	1
		35	1
		36	1
		37	1
		38	1
		39	1
		40	1
		41	0
		42	0
		43	0
		44	0
		45	0
		46	0
		47	0
		48	0
		49	0
		50	0
		51	0
		52	0
		53	0
		54	0
		55	0
		56	0
		57	0
		58	0
		59	0
		60	0
		61	0
		62	0
		63	0
		64	0
		65	0
		66	0
		67	0
		68	0
		69	0
		70	0
		71	0
		72	0
		73	0
		74	0
		75	0
		76	0
		77	0
		78	0
		79	0
		80	0
		81	0
		82	0
		83	0
		84	0
		85	0
		86	0
		87	0
		88	0
		89	0
	Five-leaf	1	1
		2	1
		3	1
		4	1
		5	1
		6	1
		7	1
		8	1
		9	1
		10	1
		11	1
		12	1
		13	1
		14	1
		15	1
		16	1
		17	1
		18	1
		19	1
		20	1
		21	1
		22	1
		23	1
		24	1
		25	0
		26	0
		27	0
		28	0
		29	0
		30	0
		31	0
		32	0
		33	0
		34	0
		35	0
		36	0
		37	0
		38	0
		39	0
		40	0
		41	0
		42	0
		43	0
		44	0
		45	0
		46	0
		47	0
		48	0
		49	0
		50	0
		51	0
		52	0
		53	0
		54	0
		55	0
		56	0
		57	0
		58	0
		59	0
		60	0
		61	0
		62	0
		63	0
		64	0
		65	0
		66	0
		67	0
		68	0
		69	0
		70	0
		71	0
		72	0
		73	0
		74	0
		75	0
		76	0
		77	0
		78	0
		79	0
		80	0
		81	0
		82	0
		83	0
		84	0
		85	0
		86	0
Booting	One-leaf	1	1
		2	1
		3	1
		4	1
		5	1
		6	1
		7	1
		8	1
		9	1
		10	1
		11	1
		12	1
		13	1
		14	1
		15	0
		16	0
		17	0
		18	0
		19	0
		20	0
		21	0
		22	0
		23	0
		24	0
		25	0
		26	0
		27	0
		28	0
		29	0
		30	0
		31	0
		32	0
		33	0
		34	0
		35	0
		36	0
		37	0
		38	0
		39	0
		40	0
		41	0
		42	0
		43	0
		44	0
		45	0
		46	0
		47	0
		48	0
		49	0
		50	0
		51	0
		52	0
		53	0
		54	0
		55	0
		56	0
		57	0
		58	0
		59	0
		60	0
		61	0
		62	0
		63	0
		64	0
		65	0
		66	0
		67	0
		68	0
		69	0
		70	0
		71	0
		72	0
		73	0
		74	0
		75	0
		76	0
		77	0
		78	0
		79	0
		80	0
		81	0
		82	0
		83	0
		84	0
		85	0
		86	0
		87	0
		88	0
		89	0
		90	0
		91	0
		92	0
		93	0
	Three-leaf	1	1
		2	1
		3	1
		4	1
		5	1
		6	1
		7	0
		8	0
		9	0
		10	0
		11	0
		12	0
		13	0
		14	0
		15	0
		16	0
		17	0
		18	0
		19	0
		20	0
		21	0
		22	0
		23	0
		24	0
		25	0
		26	0
		27	0
		28	0
		29	0
		30	0
		31	0
		32	0
		33	0
		34	0
		35	0
		36	0
		37	0
		38	0
		39	0
		40	0
		41	0
		42	0
		43	0
		44	0
		45	0
		46	0
		47	0
		48	0
		49	0
		50	0
		51	0
		52	0
		53	0
		54	0
		55	0
		56	0
		57	0
		58	0
		59	0
		60	0
		61	0
		62	0
		63	0
		64	0
		65	0
		66	0
		67	0
		68	0
		69	0
		70	0
		71	0
		72	0
		73	0
		74	0
		75	0
		76	0
		77	0
		78	0
		79	0
		80	0
		81	0
		82	0
		83	0
		84	0
		85	0
		86	0
		87	0
		88	0
		89	0
		90	0
		91	0
		92	0
	Five-leaf	1	1
		2	1
		3	1
		4	0
		5	0
		6	0
		7	0
		8	0
		9	0
		10	0
		11	0
		12	0
		13	0
		14	0
		15	0
		16	0
		17	0
		18	0
		19	0
		20	0
		21	0
		22	0
		23	0
		24	0
		25	0
		26	0
		27	0
		28	0
		29	0
		30	0
		31	0
		32	0
		33	0
		34	0
		35	0
		36	0
		37	0
		38	0
		39	0
		40	0
		41	0
		42	0
		43	0
		44	0
		45	0
		46	0
		47	0
		48	0
		49	0
		50	0
		51	0
		52	0
		53	0
		54	0
		55	0
		56	0
		57	0
		58	0
		59	0
		60	0
		61	0
		62	0
		63	0
		64	0
		65	0
		66	0
		67	0
		68	0
		69	0
		70	0
		71	0
		72	0
		73	0
		74	0
		75	0
		76	0
		77	0
		78	0
		79	0
		80	0
		81	0
		82	0
		83	0
		84	0
		85	0
		86	0
		87	0
		88	0
		89	0
		90	0
		91	0

## Sheet: Feeding amout
Feeding amount (mg/insect)
Plants	Repeat	Nymph	Adult
Rice	1	2.8	2.04
Rice	2	1.3	4.64
Rice	3	0.73	0.35
Rice	4	0.79	11.49
Rice	5	2.86	10.93
Rice	6	0.09	3.44
Rice	7	0.52	2.69
Rice	8	2.3	0.24
Rice	9	0.11	0.22
Rice	10	2.07	0.85
Rice	11	0.12	6.44
Rice	12	4.11	1.2
Rice	13	0.29	3.65
Rice	14	0.16	2.13
Rice	15	1.2	1.03
Rice	16	0.65	4.93
Rice	17	4.71	3.44
Rice	18	4.24	2.69
Rice	19	2	3.9
Rice	20	2.72	1.22
Rice	21	2.8	1.85
Rice	22	5.07	3.44
Rice	23	1.51	4.75
Rice	24	4.62	7.32
Maize	1	0.03	0.53
Maize	2	2.41	1.05
Maize	3	0.21	1.01
Maize	4	0.37	0.4
Maize	5	0.52	2.26
Maize	6	0.13	0.14
Maize	7	0.13	0.12
Maize	8	1.12	0.31
Maize	9	0.12	0.12
Maize	10	0.43	0.22
Maize	11	0.08	0.03
Maize	12	0.06	0.99
Maize	13	0.12	0.27
Maize	14	0.02	0.06
Maize	15	0.14	0.11
Maize	16	1.03	5.89
Maize	17	1.51	0.51
Maize	18	2.01	1.03
Maize	19	0.25	1.51
Maize	20	0.56	2.01
Maize	21	1.2	0.25
Maize	22	0.65	0.56
Maize	23	0.13	1.12
Maize	24	0.03	2.07

## Sheet: EPG non sequential variables
Plants	Insect stages	Repeat	NP (NWEI)	NP (WDI)(min)	NP (WDE)(min)	N1 (NWEI)	N1 (WDI)(min)	N1 (WDE)(min)	N2 (NWEI)	N2 (WDI)(min)	N2 (WDE)(min)	N3 (NWEI)	N3 (WDI)(min)	N3 (WDE)(min)	N4-a (NWEI)	N4-a (WDI)(min)	N4-a (WDE)(min)	N4-b (NWEI)	N4-b (WDI)(min)	N4-b (WDE)(min)	N5 (NWEI)	N5 (WDI)(min)	N5 (WDE)(min)
Rice	Nymph	1	17	108.197	6.36453	6	2.3545	0.392417	18	25.2362	1.40201	9	40.9372	4.54857	5	63.8605	12.7721	3	195.095	65.0316	2	44.3188	22.1594
Rice	Nymph	2	12	19.5912	1.6326	10	2.69433	0.269433	28	36.5157	1.30413	21	76.6885	3.65183	6	89.0632	14.8439	3	196.064	65.3546	7	59.3822	8.48317
Rice	Nymph	3	18	37.3392	2.0744	7	2.91333	0.41619	33	55.1592	1.67149	35	104.689	2.99112	29	103.31	3.56242	6	117.368	19.5613	9	59.2177	6.57974
Rice	Nymph	4	24	38.4575	1.6024	4	0.646	0.1615	29	43.9725	1.51629	12	102.718	8.55979	7	96.8628	13.8375	1	117.517	117.517	5	79.8257	15.9651
Rice	Nymph	5	9	21.5115	2.39017	2	0.5855	0.29275	11	29.6737	2.69761	15	63.5005	4.23337	8	141.289	17.6612	5	196.249	39.2498	4	27.1898	6.79746
Rice	Nymph	6	8	28.3887	3.54858	6	1.31883	0.219806	12	45.14	3.76167	4	58.0383	14.5096	1	13.3128	13.3128	1	192.661	192.661	4	141.14	35.285
Rice	Nymph	7	12	25.3102	2.10918	11	4.16517	0.378652	16	31.5572	1.97232	9	34.2475	3.80528	2	31.2013	15.6007	1	254.073	254.073	5	99.4437	19.8887
Rice	Nymph	8	27	39.5842	1.46608	10	1.994	0.1994	36	105.419	2.9283	16	143.775	8.98596	5	26.54	5.308	1	0.0653333	0.0653333	7	162.622	23.2317
Rice	Nymph	9	16	103.043	6.44016	4	1.379	0.34475	18	25.7815	1.43231	8	21.7665	2.72081	4	24.634	6.1585	2	258.183	129.091	3	45.213	15.071
Rice	Nymph	10	13	50.6852	3.89886	4	1.00283	0.250708	26	56.3228	2.16626	22	79.3527	3.60694	14	121.07	8.64787	2	106.938	53.4688	10	64.6277	6.46277
Rice	Nymph	11	19	79.2043	4.16865	7	3.2555	0.465071	29	44.178	1.52338	16	53.6952	3.35595	10	41.6267	4.16267	2	109.427	54.7137	10	148.611	14.8611
Rice	Nymph	12	10	70.3212	7.03212	3	0.979667	0.326556	21	33.222	1.582	5	23.5828	4.71657	3	32.7092	10.9031	2	102.253	51.1263	10	216.93	21.693
Rice	Nymph	13	21	40.3633	1.92206	13	2.321	0.178538	28	105.186	3.75663	8	15.9285	1.99106	5	43.9242	8.78483	4	130.373	32.5932	4	141.902	35.4754
Rice	Nymph	14	16	50.9228	3.4346	7	1.96997	0.299675	23	49.0279	2.13188	13	62.9938	5.20591	8	63.8003	10.4273	3	152.02	82.6544	6	99.2634	17.8426
Maize	Nymph	1	10	5.414	0.5414	8	0.974333	0.121792	27	49.3982	1.82956	24	66.8637	2.78599	14	42.7117	3.05083	0	0	0	9	314.043	34.8937
Maize	Nymph	2	14	29.662	2.11871	4	0.357333	0.0893333	25	101.539	4.06157	20	63.7943	3.18972	15	98.2695	6.5513	0	0	0	11	186.377	16.9433
Maize	Nymph	3	11	15.5985	1.41805	7	0.246	0.0351429	22	64.2373	2.91988	30	63.5758	2.11919	23	131.538	5.71903	0	0	0	7	204.804	29.2578
Maize	Nymph	4	17	31.0023	1.82367	2	0.841833	0.420917	30	66.8127	2.22709	41	85.9107	2.09538	31	81.4623	2.62782	3	5.32317	1.77439	6	208.644	34.7739
Maize	Nymph	5	9	50.4487	5.60541	2	0.520833	0.260417	13	45.6842	3.51417	26	45.5028	1.75011	24	43.7665	1.8236	4	47.7843	11.9461	5	246.292	49.2585
Maize	Nymph	6	12	14.4183	1.20153	1	1.21283	1.21283	24	77.3722	3.22384	50	107.058	2.14117	40	38.8022	0.970054	12	27.9637	2.33031	10	213.171	21.3171
Maize	Nymph	7	21	18.2843	0.870683	4	0.692194	0.356739	32	98.9168	3.09115	50	100.271	2.00542	42	119.462	2.84435	15	69.3842	4.62561	5	70.8107	14.1621
Maize	Nymph	8	13	41.596	3.19969	7	4.59983	0.657119	18	69.266	3.84811	19	132.969	6.99839	12	58.6662	4.88885	5	37.0838	7.41677	8	135.816	16.977
Maize	Nymph	9	18	33.1675	1.84264	11	1.35333	0.12303	37	140.905	3.80824	46	116.323	2.52875	35	36.8465	1.05276	9	47.1007	5.23341	4	104.303	26.0758
Maize	Nymph	10	12	6.22317	0.518597	12	1.62433	0.135361	24	52.0767	2.16986	35	57.3497	1.63856	29	109.329	3.76998	10	82.0172	8.20172	5	171.378	34.2757
Maize	Nymph	11	12	15.5283	1.29403	4	9.41917	2.35479	25	85.91	3.4364	22	98.3348	4.46977	17	87.7788	5.16346	2	1.78633	0.893167	9	181.241	20.1379
Maize	Nymph	12	14	23.7585	1.85767	6	1.98564	0.524316	25	77.4653	3.10272	33	85.2685	2.88386	26	77.1485	3.49655	5	28.9494	3.8565	7	185.171	27.0975
Maize	Nymph	13	13	21.1288	1.62529	10	1.006	0.1006	27	98.0935	3.63309	26	55.342	2.12854	22	86.7052	3.94114	14	70.9307	5.06648	8	146.793	18.3491
Rice	Adult	1	8	10.4448	1.3056	7	1.27883	0.18269	18	54.8852	3.04918	11	54.7477	4.97706	9	54.4715	6.05239	3	223.26	74.42	3	71.4633	23.8211
Rice	Adult	2	21	40.3633	1.92206	13	2.321	0.178538	28	105.186	3.75663	8	15.9285	1.99106	5	43.9242	8.78483	4	130.373	32.5932	4	141.902	35.4754
Rice	Adult	3	18	57.0017	3.16676	1	0.218167	0.218167	22	48.9683	2.22583	12	59.2143	4.93453	7	114.741	16.3916	5	146.741	29.3481	6	53.1092	8.85153
Rice	Adult	4	6	9.92617	1.65436	4	1.66167	0.415417	11	28.7605	2.61459	18	104.745	5.81918	7	67.0558	9.5794	4	273.154	68.2885	3	51.2257	17.0752
Rice	Adult	5	15	26.0207	1.73471	8	31.4303	3.92879	28	68.9632	2.46297	14	48.2137	3.44383	8	23.7553	2.96942	2	45.0418	22.5209	9	180.042	20.0047
Rice	Adult	6	17	139.631	8.21359	5	1.22117	0.244233	24	56.8652	2.36938	12	41.5318	3.46099	4	59.3563	14.8391	1	91.7472	91.7472	7	89.6457	12.8065
Rice	Adult	7	12	45.817	3.81808	4	1.565	0.39125	17	60.4382	3.55519	8	55.4663	6.93329	4	26.7412	6.68529	2	79.756	39.878	5	210.216	42.0431
Rice	Adult	8	14	34.818	2.487	9	2.613	0.290333	25	63.3412	2.53365	13	54.4183	4.18603	7	11.1702	1.59574	3	192.101	64.0335	7	121.538	17.3626
Rice	Adult	9	5	11.2298	2.24597	4	1.81267	0.453167	9	23.831	2.64789	6	33.2825	5.54708	3	42.0737	14.0246	3	336.725	112.242	5	31.0427	6.20853
Rice	Adult	10	8	10.4448	1.3056	7	1.27883	0.18269	18	54.8852	3.04918	11	54.7477	4.97706	9	54.4715	6.05239	3	223.26	74.42	3	71.4633	23.8211
Rice	Adult	11	12	38.5697	2.78537	6	4.54007	0.648528	20	56.6123	2.82645	11	52.2296	4.62701	6	49.7761	8.69747	3	174.216	60.9491	5	102.165	20.747
Rice	Adult	12	5	22.2025	4.4405	4	0.679833	0.169958	9	37.1633	4.12926	4	44.6937	11.1734	1	26.5238	26.5238	1	292.611	292.611	2	56.1237	28.0618
Rice	Adult	13	15	64.2595	4.28397	13	3.5555	0.2735	23	102.459	4.45476	9	74.7318	8.30354	4	58.7825	14.6956	1	50.3302	50.3302	7	125.879	17.9827
Maize	Adult	1	17	27.3293	1.60761	9	1.57783	0.175315	41	172.809	4.21485	64	155.784	2.43412	45	88.4177	1.96484	1	0.608667	0.608667	7	33.4727	4.78181
Maize	Adult	2	4	15.6163	3.90408	0	0	0	16	40.6762	2.54226	32	43.6328	1.36353	27	80.9018	2.99636	7	93.1408	13.3058	7	206.032	29.4331
Maize	Adult	3	14	20.4868	1.46335	6	0.931667	0.155278	23	58.3958	2.53895	41	71.9807	1.75563	36	115.975	3.22152	2	12.7953	6.39767	6	199.435	33.2391
Maize	Adult	4	3	26.7437	8.91456	1	0.368667	0.368667	9	27.9835	3.10928	18	40.206	2.23367	15	52.8973	3.52649	8	44.8833	5.61042	5	286.915	57.3829
Maize	Adult	5	16	25.5562	1.59726	11	1.68483	0.153167	27	67.7867	2.51062	41	115.53	2.8178	36	112.062	3.11282	3	20.1397	6.71322	5	137.241	27.4481
Maize	Adult	6	6	9.92617	1.65436	4	1.66167	0.415417	11	28.7605	2.61459	14	48.2137	3.44383	7	67.0558	9.5794	4	273.154	68.2885	3	51.2257	17.0752
Maize	Adult	7	10	20.9431	3.1902	5	1.03744	0.211307	21	66.0686	2.92176	35	79.2245	2.34143	9	78.8825	7.9481	4	74.1203	16.8207	6	152.387	28.2267
Maize	Adult	8	18	22.604	1.25578	15	3.37783	0.225189	29	96.6135	3.3315	18	37.9748	2.10971	13	41.1732	3.16717	4	79.7182	19.9295	5	198.537	39.7074
Maize	Adult	9	39	57.67	1.47872	28	8.584	0.306571	77	184.806	2.40008	60	112.911	1.88185	47	67.8272	1.44313	4	21.0427	5.26067	17	27.1563	1.59743
Maize	Adult	10	8	15.1083	1.88854	8	1.1205	0.140063	18	113.725	6.31806	10	93.7095	9.37095	5	79.4007	15.8801	2	13.4963	6.74817	6	163.427	27.2379
Maize	Adult	11	12	21.8942	1.82451	9	1.02817	0.114241	20	107.884	5.39421	18	79.3563	4.40869	15	99.218	6.61453	1	33.2997	33.2997	8	137.319	17.1648
Maize	Adult	12	15	20.398	1.35987	12	1.31617	0.109681	26	63.1722	2.4297	31	106.446	3.43374	23	58.4817	2.54268	8	132.818	16.6023	6	97.3675	16.2279

## Sheet: EPG sequential variables
Plants	Insect stages	Repeat	probing duration per probe (min)	duration from the beginning of a probe to the 1st sustained N4-b (min)	total duration of N4-a followed by N4-b (min)	total duration of N4-a followed by sustained N4-b (min)
Rice	Nymph	1	21.8708	54.494	63.2453	59.6002
Rice	Nymph	2	38.3674	47.4742	87.2137	67.06
Rice	Nymph	3	24.5923	32.8195	95.6748	63.8158
Rice	Nymph	4	18.3976	56.1643	8.31667	8.31667
Rice	Nymph	5	50.9432	90.8162	100.583	92.856
Rice	Nymph	6	56.4514	79.8848	13.3128	13.3128
Rice	Nymph	7	37.8908	32.0083	22.652	22.652
Rice	Nymph	8	16.3117	0	2.07	0
Rice	Nymph	9	23.5598	26.2123	24.0188	20.3737
Rice	Nymph	10	33.0242	36.7408	71.8917	71.8917
Rice	Nymph	11	21.0945	62.1422	21.545	21.545
Rice	Nymph	12	40.9679	105.046	31.3582	8.799
Rice	Nymph	13	20.9351	33.8867	43.1637	37.936
Rice	Nymph	14	31.1082	50.5915	45.0035	37.5507
Maize	Nymph	1	47.4586	0	0	0
Maize	Nymph	2	32.167	0	0	0
Maize	Nymph	3	39.4814	0	0	0
Maize	Nymph	4	35.9016	110.961	24.6407	1.19933
Maize	Nymph	5	47.7279	11.251	26.3165	1.848
Maize	Nymph	6	33.7234	88.045	41.0777	19.3238
Maize	Nymph	7	38.7985	0	8.1775	0
Maize	Nymph	8	21.9865	0	44.264	0
Maize	Nymph	9	24.824	87.5798	19.9585	2.45983
Maize	Nymph	10	38.706	0	1.14883	0
Maize	Nymph	11	36.0775	29.7837	16.5584	2.4831
Maize	Nymph	12	35.2978	34.5927	84.8503	56.5005
Maize	Nymph	13	26.4116	0	9.88583	0
Rice	Adult	1	58.6944	20.177	37.649	37.649
Rice	Adult	2	20.9351	33.8867	43.1637	43.1637
Rice	Adult	3	23.4999	54.7677	110.287	82.7285
Rice	Adult	4	78.3456	37.7137	48.982	40.894
Rice	Adult	5	30.2653	48.99	1.0325	1.0325
Rice	Adult	6	20.0217	75.157	57.5493	57.5493
Rice	Adult	7	36.1819	64.4277	24.9232	24.9232
Rice	Adult	8	31.7987	25.5588	6.95383	6.26317
Rice	Adult	9	93.754	58.2243	42.0737	30.0637
Rice	Adult	10	38.6593	20.177	37.649	37.649
Rice	Adult	11	43.2156	43.908	41.0264	36.1916
Rice	Adult	12	91.5595	39.7867	26.5238	26.5238
Rice	Adult	13	27.716	61.6712	48.892	48.892
Maize	Adult	1	116.096	18.763	36.9507	13.9072
Maize	Adult	2	26.6277	0	5.7005	0
Maize	Adult	3	32.8224	0	29.9698	0
Maize	Adult	4	151.085	27.5642	26.371	20.462
Maize	Adult	5	78.3456	121.584	16.4323	6.50283
Maize	Adult	6	28.4027	0	41.383	0
Maize	Adult	7	72.23	27.9852	26.1346	6.812
Maize	Adult	8	25.4109	185.37	33.4037	32.5103
Maize	Adult	9	10.829	0	6.09833	0
Maize	Adult	10	58.1115	18.5278	23.0253	11.326
Maize	Adult	11	30.6401	54.8687	25.3213	15.189
Maize	Adult	12	38.1755	90.287	37.7175	37.7175
		sustained N4-b observed	sustained N4-b not observed
Maize	Nymph	6	7
	Adult	8	4
Rice	Nymph	13	1
	Adult	14	0
